# Supplementary material for: Dynamical regulations on mobility and vaccinations for controlling COVID-19 spread
Source: Sci Rep. 2022 Mar 3;12:3554. doi: 10.1038/s41598-022-07371-5 (PMC8894369; doi:10.1038/s41598-022-07371-5)
Supplement: Supplementary file 2 — Supplementary Information 1. [file 41598_2022_7371_MOESM2_ESM.xlsx]

## Sheet: Mean
Dynamical regulations on mobility and vaccinations for controlling COVID-19 spread
Parameter Estimations:
ID	Country	Case No.	Population	Negative Log Likelihood of model fits	gamma (per day)	theta (effectiveness parameter of infection rate w.r.t. H%)	k (non-linear-shape-determining parameter of infection rate beta vs H% relation)	eps (identifiablity of infected cases out of the infected)	mu (mortality rate)	nu (effectiveness of the vaccines)	incubation period (days)	length of infectiousness (days)	starting time to death window (days)	time-length of death window (days)	Total Vaccinated (by end of modeling period)	Percentage Vaccinated (by end of modeling period)
1	Afganistan	1	38930000	1205.26	1.73142	0.000715442	9.58421	0.6	0.0898787	0.9	5	9	9	20	430744	1.10646
2	American Bermuda	2	62000	577.628	1.53951	0.744764	1.55954	0.15	0.0122281	0.4	6	10	7	14	31427	50.6887
3	Angola	3	33000000	822.35	1.59752	0.225461	8.97293	0.523961	0.0279285	0.4	5	9	9	20	880375	2.6678
4	Argentina	4	45000000	1428.92	2.17563	0.999754	0.511091	0.279902	0.0192043	0.9	5	9	7	14	16322499	36.2722
5	Australia	5	25000000	899.331	5.40186	0.696313	1.02891e-08	0.15	0.00597751	0.4	6	10	5	14	7452005	29.808
6	Austria	6	9000000	1066.39	3.81623	0.771835	1e-08	0.391112	0.00856947	0.4	6	7	9	20	5248979	58.322
7	Bahamas	7	393248	858.328	1.37564	0.377339	0.000505209	0.15	0.0305404	0.4	6	6	7	20	52986	13.4739
8	Bahrain	8	1700000	995.395	35.9991	1	0.024127	0.165709	0.00750272	0.4	3	6	5	12	1034545	60.8556
9	Belgium	12	12000000	1212.69	7.51041	0.835248	1.00001e-08	0.391152	0.00765045	0.726907	6	10	5	16	8204220	68.3685
10	Belize	13	12000000	707.72	1.42299	0.999386	0.339324	0.152518	0.0127873	0.89993	4	8	5	12	65590	0.546583
11	Bolivia	16	12000000	1212.5	1.84217	0.999995	0.887839	0.55573	0.0276018	0.9	3	6	9	12	2838526	23.6544
12	Botswana	17	12000000	1275.64	1.52095	0.101604	13.1706	0.381567	0.0153814	0.9	4	7	5	12	184677	1.53897
13	Brazil	18	211000000	1619.87	10.1326	0.950106	0.0711128	0.307388	0.0284263	0.862315	3	10	8	20	67383668	31.9354
14	Canada	20	38000000	1269.21	1.15307	3.5996e-05	6.23503	0.357963	0.00566572	0.400022	6	6	9	20	25720867	67.6865
15	Cambodia	21	17000000	904.682	7.40499	0.924827	0.0172791	0.447708	0.0226107	0.620925	3	6	5	14	9001059	52.9474
16	Cape Verde	22	550000	798.171	1.91089	0.266406	1.00462e-08	0.483142	0.00675376	0.400001	3	6	5	12	70175	12.7591
17	Côte de Ivoire	23	26000000	791.767	1.31402	0.997974	1.2635	0.15	0.0265855	0.5	3	8	9	12	0	0
18	Chilei	24	19000000	1202.92	35.9997	1	0.0285913	0.260082	0.0171614	0.644297	3	8	9	20	13798274	72.6225
19	Colombia	25	50000000	1366.4	1.66176	1	1.12954	0.216816	0.0231396	0.9	3	6	5	12	14878917	29.7578
20	Costa Rica	26	5000000	1252.89	35.9932	1	0.0174459	0.510374	0.0108525	0.4	6	10	6	16	1219427	24.3885
21	Czechia	28	12000000	1064.13	1.12723	0.00621432	9.18957	0.376983	0.0214422	0.4	6	9	5	12	5794846	48.2904
22	Denmark	29	12000000	1039.28	2.22644	0.410598	1.00388e-08	0.401051	0.00134161	0.4	3	10	7	16	4262020	35.5168
23	Dominican Republic	30	11000000	984.201	2.04863	0.265739	1.61042e-06	0.375286	0.00616379	0.9	3	6	5	12	4689744	42.634
24	Ecuador	31	17000000	1181.79	3.30805	0.731478	0.0793554	0.326597	0.0343533	0.9	4	7	9	20	9321638	54.8332
25	El Salvador	33	6500000	1060.28	1.64556	0.322168	0.0166324	0.339088	0.0336972	0.694492	6	6	5	12	2925402	45.0062
26	Fiji	35	900000	1046.34	35.9685	0.978429	0.0251717	0.15	0.00725468	0.9	3	6	5	12	264833	29.4259
27	Finland	36	5500000	926.471	3.86852	0.750827	1.00002e-08	0.345581	0.0033932	0.4	3	8	9	20	2971943	54.0353
28	France	37	67000000	1493.87	4.27281	0.733651	1e-08	0.420421	0.00723997	0.421781	3	10	9	20	41653767	62.1698
29	Gabon	38	2000000	777.336	1.15852	0.999985	1.20602e-08	0.324367	0.00537429	0.4	6	7	9	20	62183	3.10915
30	Georgia	39	4000000	1170.97	1.81703	1	0.0524807	0.3286	0.018414	0.9	3	9	9	20	486307	12.1577
31	Germany	40	83000000	1446.91	1.22171	0.953871	2.16324	0.45634	0.0113835	0.899902	6	7	9	20	51131762	61.6045
32	Ghana	41	31000000	1010.87	22.826	0.999997	0.0265273	0.219905	0.015294	0.9	4	7	7	18	29802	0.0961355
33	Greece	42	11000000	1187.48	1.42453	0.476104	3.28499e-08	0.391376	0.0168508	0.4	6	9	9	20	5788445	52.6222
34	Guatemala	43	17000000	1206	3.61624	0.715774	0.0333194	0.233371	0.0185209	0.4	3	9	5	16	1510293	8.88408
35	Haiti	44	11000000	840.093	2.64472	0.999967	0.156781	0.423128	0.0395953	0.40057	6	9	7	20	9403	0.0854818
36	Honduras	45	10000000	1180.54	1.5757	0.155502	1.00917e-08	0.447154	0.0294457	0.9	3	8	5	20	1626692	16.2669
37	Hong Kong	46	5500000	398.046	35.5149	1	0.00860467	0.339347	0.00248397	0.4	3	10	9	12	3627320	65.9513
38	Hungary	47	10000000	1024.23	1.57321	0.999999	0.356415	0.315277	0.0475438	0.9	3	10	5	12	5428230	54.2823
39	Ice Land	48	356991	588.124	4.62648	1	0.13291	0.15	0.000156379	0.4	6	9	5	16	255322	71.5206
40	India	49	1366000000	1749.25	1.55929	1	1.6879	0.531269	0.0109076	0.9	3	6	9	20	160583602	11.7558
41	Indoneasia	50	270600000	1334.41	1.98632	0.999716	0.494454	0.15	0.0434278	0.9	3	6	8	16	31210922	11.534
42	Iraq	51	39000000	1278.01	1.49242	0.311201	9.40054e-08	0.354524	0.00669972	0.9	3	6	6	12	328381	0.842003
43	Ireland	52	5000000	830.576	2.14	1	0.176399	0.44554	0.00287033	0.4	4	9	9	20	3141316	62.8263
44	Israel	53	9000000	1274.78	2.73703	0.994829	1.65232	0.238137	0.00495881	0.400329	6	10	9	20	5513538	61.2615
45	Italy	54	60000000	1304.71	2.62609	0.617775	1.56728e-08	0.374522	0.017414	0.4	6	10	5	20	37621647	62.7027
46	Jamaica	55	3000000	899.107	2.94802	0.999982	0.0978662	0.262945	0.0352809	0.4	6	9	5	20	141139	4.70463
47	Japan	56	126000000	1431.89	1.95045	0.308175	8.95272e-08	0.15	0.00391933	0.4	6	10	7	12	60619435	48.1107
48	Jordan	57	10000000	1116.28	1.71132	0.777569	0.252521	0.337475	0.0174033	0.400001	5	10	5	12	3004969	30.0497
49	Kazakastan	58	19000000	1452.54	1.44457	1	1.00011e-08	0.167564	0.0166044	0.400003	3	6	9	20	5660560	29.7924
50	Kenya	59	52000000	1026.14	13.0228	0.88333	0.235407	0.247544	0.0267906	0.9	3	9	9	16	812941	1.56335
51	Kuwait	61	4000000	951.27	1.72674	1	0.862655	0.319227	0.0059672	0.752755	3	6	5	12	885307	22.1327
52	Laos	62	7000000	866.808	1.98985	1.92497e-07	14.627	0.6	0.001548	0.9	3	6	8	12	1807021	25.8146
53	Lebanon	64	7000000	1124.86	1.31539	1	1e-08	0.15	0.0127662	0.4	3	6	9	20	1115639	15.9377
54	Libya	65	7000000	1171.45	1.3795	0.0893177	1.11475e-05	0.15	0.0112742	0.9	3	6	5	16	31147	0.444957
55	Lithuania	66	3000000	1019.36	2.06621	0.526264	1e-08	0.468342	0.0104426	0.4	4	8	9	20	1539683	51.3228
56	Luxembourg	67	650000	831.652	3.87752	0.674541	1.01736e-08	0.421727	0.00376976	0.400004	3	8	9	18	357485	54.9977
57	Malaysia	68	32000000	1349.44	2.52816	0.311932	4.2022e-08	0.217205	0.0138655	0.4	6	10	5	16	16107709	50.3366
58	Mali	69	20000000	571.156	0.798716	0.999999	1.00742e-08	0.260028	0.03304	0.4	5	9	5	12	73413	0.367065
59	Malta	70	450000	700.877	9.75391	1	0.046292	0.290887	0.00497974	0.873445	3	6	7	14	412880	91.7511
60	Mauritius	71	1200000	941.117	2.44457	0.182978	0.00915197	0.15	0.00243577	0.899818	6	10	5	16	740490	61.7075
61	Mexico	72	127000000	1425.3	2.18914	1	0.363326	0.15	0.0449094	0.4	3	9	9	18	36190731	28.4966
62	Mongolia	74	3200000	1236.33	3.01951	0.552095	1e-08	0.545988	0.00420952	0.544929	3	8	5	12	2084113	65.1285
63	Morocco	75	36000000	1252.96	1.60625	1	0.128659	0.15	0.0131865	0.710207	3	9	5	14	15991110	44.4198
64	Mozambique	76	30000000	1120.66	1.82505	0.695331	10.9564	0.6	0.0191238	0.9	6	9	5	12	595310	1.98437
65	Myanmar	77	54000000	1117.52	36	1	0.0353837	0.6	0.0571371	0.685739	3	6	7	12	1756830	3.25339
66	Namibia	78	2500000	1072	2.04893	1	0.0413842	0.15	0.0384415	0.9	5	10	9	18	115496	4.61984
67	Nepal	79	28000000	1237.34	9.78743	0.881859	0.0237158	0.6	0.018104	0.9	3	6	6	12	4955581	17.6985
68	Netherlands	80	10000000	1303	5.89808	0.798844	7.18209e-08	0.389487	0.00207022	0.4	5	8	9	18	10792771	100
69	New Zealand	81	5000000	573.939	1.61822	1.98994e-07	12.6112	0.15	0.00185347	0.4	6	9	9	12	1347279	26.9456
70	Nicaragua	82	6500000	869.443	1.97598	1	1e-08	0.599999	0.00311293	0.9	3	9	6	12	43374	0.667292
71	Niger	83	23000000	468.129	1.17868	1.91278e-05	14.659	0.176476	0.0113637	0.4	3	9	5	14	81544	0.354539
72	Nigeria	84	201000000	958.518	3.53135	0.999999	0.0601642	0.150002	0.023602	0.41092	3	8	6	12	1531308	0.761845
73	North Macedonia	85	2100000	984.77	2.0104	0.9257	0.000179743	0.33467	0.0535625	0.400708	6	10	8	20	540626	25.7441
74	Norway	86	5000000	985.839	5.05306	1	0.0762081	0.422727	0.00271969	0.4	3	8	9	20	3314131	66.2826
75	Oman	87	5000000	1209.89	1.39388	1	1.31053	0.277058	0.0161994	0.9	3	6	5	12	1443213	28.8643
76	Panama	88	4200000	973.942	1.69775	0.999996	1.02017	0.240953	0.00900103	0.9	4	6	5	12	1889847	44.9964
77	Paraguay	89	7000000	1098.34	1.4577	1.55017e-05	4.77476	0.399122	0.0420284	0.9	3	6	9	16	1809568	25.851
78	Pakistan	90	216000000	1231.93	1.5528	0.356968	8.47603e-08	0.382307	0.0219069	0.4	6	10	9	20	19105859	8.84531
79	Papua New Guinea	91	9000000	875.134	1.18538	0.187173	13.0696	0.318422	0.00991851	0.9	3	7	7	14	23353	0.259478
80	Peru	92	32000000	1381.38	17.3956	0.999989	0.0404591	0.379207	0.0828111	0.440601	4	10	5	12	8495756	26.5492
81	Philippines	93	108000000	1131.81	35.9957	1	0.0213513	0.241294	0.0163308	0.4	4	10	5	20	12743082	11.7991
82	Poland	94	38000000	1215.38	0.811461	2.18595e-05	15.5859	0.285907	0.0306899	0.9	6	9	6	20	18957329	49.8877
83	Portugal	95	10000000	1119.65	2.88752	1	0.285801	0.15	0.00456042	0.488073	3	10	9	18	7941657	79.4166
84	Qatar	96	3000000	832.331	1.82308	0.570041	0.0908262	0.339219	0.0063381	0.4	6	10	5	12	1636478	54.5493
85	Rwanda	99	12500000	1033.76	35.9681	1	0.0230932	0.158598	0.013799	0.9	5	9	6	14	857451	6.85961
86	Saudi Arabia	100	34000000	1147.5	1.37712	5.40644e-06	1.56385e-06	0.352469	0.011614	0.9	3	6	5	16	15762709	46.3609
87	Senegal	101	16000000	1009.44	1.69875	1	0.301419	0.6	0.0323269	0.9	3	7	7	12	496402	3.10251
88	Singapore	103	6000000	761.491	3.4055	1	0.343929	0.15	0.00355095	0.4	6	6	9	12	4511738	75.1956
89	South Africa	106	10000000	1394.19	2.14027	0.999999	2.38956	0.429779	0.0260853	0.4	6	10	7	16	6490209	64.9021
90	South Korea	107	58000000	1035.64	1.6592	0.230247	6.74706e-08	0.154144	0.00405618	0.4	5	9	9	20	18459293	31.8264
91	Spain	108	47000000	1525.69	5.09927	0.776195	1.00012e-08	0.398305	0.0047037	0.653347	3	8	9	20	34416229	73.226
92	Sri Lanka	109	20000000	1225.77	35.9992	0.99763	0.0340698	0.6	0.0374985	0.4	6	10	6	12	9173366	45.8668
93	Switzerland	111	8500000	1228.57	6.58199	0.866746	0.006671	0.424247	0.00343567	0.4	6	10	5	20	4496406	52.8989
94	Thailand	112	69000000	1324.23	1.62498	0.511338	0.511703	0.15	0.0139384	0.411985	3	6	8	20	7775111	11.2683
95	Taiwan	113	22000000	808.848	15.8476	1	0.0276622	0.15	0.0532226	0.9	6	9	5	14	963603	4.38001
96	Trinidad and Tobago	116	1500000	875.678	2.49924	0.514842	0.0286686	0.323043	0.033119	0.9	3	9	5	12	413541	27.5694
97	Turkey	117	82000000	1415.25	2.20528	0.939017	0.241153	0.334471	0.00677191	0.9	6	9	5	20	38292213	46.6978
98	Uganda	118	44000000	947.256	36	1	0.0255182	0.383819	0.0342106	0.9	3	6	7	20	240036	0.545536
99	United Kingdom	120	66000000	1464.26	4.38925	1	0.194915	0.215515	0.00291529	0.4	3	9	9	20	43143699	65.3692
100	United States	121	330000000	1780.58	8.9013	1	0.0209212	0.27912	0.0104771	0.4	4	7	9	20	174626180	52.917
101	Uruguay	122	3400000	1120.77	1.81313	0.0473697	0.00419777	0.212961	0.016692	0.564763	6	10	5	12	2513417	73.924
102	Venezuela	123	28000000	1090.09	1.32239	0.00501463	0.0693919	0.311521	0.0134929	0.400684	3	7	5	18	3336547	11.9162
103	Vietnam	124	96000000	1257.3	2.09679	1	0.649649	0.15	0.0376648	0.9	4	7	7	12	3329376	3.4681
104	Yemen	125	29000000	538.937	1.60494	0.601513	2.10599e-08	0.340613	0.160874	0.4	6	6	5	12	4745	0.0163621
105	Zambia	126	18000000	1120.37	36	1	0.0154173	0.6	0.0243985	0.9	3	10	6	14	281084	1.56158
106	Zimbabwe	127	15000000	1093.24	2.11954	0.587921	2.73279e-08	0.15	0.0345643	0.9	6	10	6	12	1718071	11.4538
							MEAN:	0.322428	0.0200505	0.624617	4.26415	8.12264	6.85849	15.8868
							STDEV:	0.140501	0.0214698	0.235562	1.35437	1.58386	1.74813	3.4787
							CI	0.0267469	0.00408717	0.0448436	0.25783	0.301518	0.33279	0.662235
							UP 95%	0.349175	0.0241377	0.669461	4.52198	8.42416	7.19128	16.549
							LW 95%	0.295681	0.0159633	0.579774	4.00632	7.82112	6.5257	15.2246

## Sheet: 95%CI
Dynamical regulations on mobility and vaccinations for controlling COVID-19 spread
Confidence Intervals/bounds
ID	Country	Case No.	gammaL	gammaU	thetaL	thetaU	kL	kU	epsL	epsU	muL	muU	nuL	nuU
1	Afganistan	1	0	6	0	1	0	4	0	1	0	1	0.632456	0.948683
2	American Bermuda	2	1.27236	1.80623	0	1	0	4	0	0.476468	0	1	0.632456	0.948683
3	Angola	3	0	6	0	1	0	4	0	1	0	1	0.632456	0.948683
4	Argentina	4	1.21313	3.13765	0.11477	1	0	1.93837	0.255438	0.304366	0	0.120405	0.654668	0.948683
5	Australia	5	0	6	0	1	0	4	0	0.541131	0	0.305737	0.632456	0.948683
6	Austria	6	3.54627	4.08626	0.710255	0.833415	0	4	0.367406	0.414818	0	0.218921	0.632456	0.639746
7	Bahamas	7	1.3217	1.42943	0	1	0	4	0.00383186	0.296168	0	0.521495	0.632456	0.948683
8	Bahrain	8	0	6	0.865579	1	0	4	0.140846	0.190573	0	0.150643	0.632456	0.508647
9	Belgium	12	7.04569	6	0.792291	0.878205	0	4	0.350483	0.431821	0	0.351093	0.632456	0.893272
10	Belize	13	1.19417	1.66192	0	1	0	4	0	0.795075	0	0.554941	0.632456	0.948683
11	Bolivia	16	0.739462	2.94511	0	1	0	4	0.457578	0.653881	0	0.26316	0.632456	0.948683
12	Botswana	17	0	6	0	1	0	4	0	1	0	1	0.632456	0.948683
13	Brazil	18	0	6	0.188541	1	0	4	0.265076	0.3497	0	0.144297	0.632456	0.948683
14	Canada	20	1.09273	1.21338	0	1	0	4	0.335382	0.380545	0	0.260564	0.632456	0.948683
15	Cambodia	21	0	6	0	1	0	4	0.408992	0.486424	0	0.100232	0.632456	0.667694
16	Cape Verde	22	1.64587	2.17592	0.112716	0.420096	0	4	0.455037	0.511248	0	0.285242	0.632456	0.948683
17	Côte de Ivoire	23	1.2488	1.40126	0	1	0	4	0	0.30018	0	0.488761	0.632456	0.948683
18	Chilei	24	0	6	0.953585	1	0	4	0.236222	0.283942	0	0.105907	0.632456	0.726775
19	Colombia	25	1.442	1.8814	0	1	0	3.28448	0.195748	0.237883	0	0.088677	0.75921	0.948683
20	Costa Rica	26	0	6	0.902322	1	0	4	0.369283	0.651466	0	0.487649	0.632456	0.948683
21	Czechia	28	0	6	0	1	0	4	0	1	0	1	0.632456	0.948683
22	Denmark	29	2.08332	2.36955	0.244431	0.576765	0	4	0.350476	0.451625	0	0.691084	0.632456	0.657117
23	Dominican Republic	30	1.97207	2.12518	0.0243958	0.507083	0	4	0.334777	0.415796	0	0.235817	0.809648	0.948683
24	Ecuador	31	2.11407	4.51119	0.53455	0.928406	0	0.562872	0.279065	0.37413	0	0.244624	0.632456	0.948683
25	El Salvador	33	1.3874	1.91245	0	1	0	4	0.0791213	0.599054	0	0.643695	0.632456	0.948683
26	Fiji	35	0	6	0.259748	1	0	4	0.0127973	0.287203	0	0.355668	0.632456	0.948683
27	Finland	36	3.66742	4.06991	0.643413	0.858242	0	4	0.262447	0.428715	0	0.475737	0.632456	0.555848
28	France	37	4.01073	4.53663	0.688472	0.778829	0	4	0.379513	0.46133	0	0.299732	0.632456	0.617405
29	Gabon	38	1.10924	1.2078	0	1	0	4	0.25323	0.395505	0	0.826307	0.632456	0.948683
30	Georgia	39	1.76045	1.87366	0	1	0	4	0.223236	0.433964	0	0.219194	0.632456	0.948683
31	Germany	40	0.721379	1.72109	0	1	0	4	0.416928	0.495752	0	0.30712	0.632456	0.948683
32	Ghana	41	0	6	0.350674	1	0	4	0	0.640935	0	0.622554	0.632456	0.948683
33	Greece	42	1.85736	1.9711	0.036035	0.916173	0	4	0.3423	0.440451	0	0.217618	0.632456	0.555034
34	Guatemala	43	3.20242	4.03783	0.473593	0.957955	0	0.709272	0.124016	0.342726	0	0.246406	0.632456	0.948683
35	Haiti	44	2.51858	2.70226	0.576385	1	0	0.48431	0.135197	0.711058	0	0.388585	0.632456	0.948683
36	Honduras	45	1.48589	1.65141	0	1	0	4	0.304091	0.590218	0	0.334727	0.632456	0.948683
37	Hong Kong	46	0	6	0	1	0	4	0.294203	0.384491	0	0.680585	0.632456	0.948683
38	Hungary	47	1.33904	1.81155	0.227332	1	0	0.986414	0.301838	0.328716	0	0.0982155	0.632456	0.948683
39	Ice Land	48	4.07904	5.17391	0.558098	1	0	0.629628	0	0.482587	0	1	0.632456	0.674366
40	India	49	1.34697	1.77163	0	1	0	4	0.508266	0.554273	0	0.132904	0.632456	0.948683
41	Indoneasia	50	0.223663	3.75073	0	1	0	3.39417	0.0660614	0.233939	0	0.167496	0.632456	0.948683
42	Iraq	51	1.47294	1.5119	0	1	0	4	0.318201	0.390847	0	0.186986	0.632456	0.948683
43	Ireland	52	3.80574	4.03567	0.889272	1	0.0439163	0.308882	0.386669	0.504411	0	0.422788	0.632456	0.484513
44	Israel	53	2.43723	3.03694	0	1	0	4	0	0.648877	0	0.629851	0.632456	0.948683
45	Italy	54	2.5185	2.73382	0.534108	0.701441	0	4	0.354235	0.394808	0	0.139823	0.632456	0.537689
46	Jamaica	55	2.81543	3.07872	0.867662	1	0	0.238234	0.176311	0.349579	0	0.225117	0.632456	0.948683
47	Japan	56	0	6	0	1	0	4	0.000408364	0.299592	0	0.582602	0.632456	0.911696
48	Jordan	57	1.60947	1.81297	0.518358	1	0	0.565998	0.304382	0.370569	0	0.223506	0.632456	0.948683
49	Kazakastan	58	1.37266	1.51647	0	1	0	4	0	0.341896	0	0.623716	0.632456	0.948683
50	Kenya	59	0	6	0	1	0	4	0.178655	0.316434	0	0.198587	0.632456	0.948683
51	Kuwait	61	1.2462	2.20726	0	1	0	3.01934	0.303417	0.335038	0	0.113267	0.690858	0.814653
52	Laos	62	0	6	0	1	0	4	0	1	0	1	0.632456	0.948683
53	Lebanon	64	1.28222	1.34855	0	1	0	4	0.105233	0.194767	0	0.36235	0.632456	0.948683
54	Libya	65	1.35349	1.4055	0	1	0	4	0.0121912	0.287809	0	0.420185	0.632456	0.948683
55	Lithuania	66	1.98219	2.15024	0.29904	0.753489	0	4	0.435647	0.501037	0	0.243964	0.632456	0.638051
56	Luxembourg	67	3.39382	4.36101	0.47743	0.871652	0	4	0.358618	0.484837	0	0.699265	0.632456	0.679435
57	Malaysia	68	0	6	0	1	0	4	0.0837252	0.350685	0	0.14621	0.632456	0.948683
58	Mali	69	0.732289	0.864907	0	1	0	4	0.243047	0.277009	0	0.124651	0.632456	0.948683
59	Malta	70	9.2935	6	0.900871	1	0	0.250745	0.174304	0.407469	0	0.398583	0.839645	0.907245
60	Mauritius	71	0	4.90099	0	1	0	4	0	1	0	1	0.632456	0.948683
61	Mexico	72	1.0131	3.36297	0	1	0	1.78755	0.00590492	0.294095	0	0.205242	0.632456	0.948683
62	Mongolia	74	2.76858	3.26955	0.458918	0.645273	0	4	0.40969	0.682287	0	0.773875	0.632456	0.711918
63	Morocco	75	4.18584	4.62604	0.805753	1	0	0.34587	0	0.59846	0	0.218484	0.632456	0.948683
64	Mozambique	76	0	6	0	1	0	4	0	1	0	1	0.632456	0.948683
65	Myanmar	77	0	6	0.933828	1	0	3.61845	0	1	0.00121941	0.113055	0.632456	0.948683
66	Namibia	78	2.00643	2.09147	0	1	0	1.44909	0.0345928	0.265407	0	0.217414	0.632456	0.948683
67	Nepal	79	9.01445	6	0.837689	0.92603	0	0.0772186	0.437053	0.762947	0	0.161107	0.632456	0.948683
68	Netherlands	80	5.72529	6	0.709901	0.887786	0	4	0.359617	0.419358	0	0.491327	0.632456	0.4635
69	New Zealand	81	1.54948	1.68695	0	1	0	4	0	0.636569	0	1	0.632456	0.948683
70	Nicaragua	82	1.2622	2.68974	0	1	0	4	0	1	0	1	0.632456	0.948683
71	Niger	83	0	6	0	1	0	4	0	1	0	1	0.632456	0.948683
72	Nigeria	84	0	6	0.305536	1	0	4	0	0.402856	0	0.311903	0.632456	0.948683
73	North Macedonia	85	1.90226	2.12749	0	1	0	4	0.280103	0.389237	0	0.23919	0.632456	0.948683
74	Norway	86	4.73949	5.36662	0.867237	1	0	0.21534	0.360376	0.485078	0	0.722027	0.632456	0.733412
75	Oman	87	1.32077	1.46696	0	1	0	3.61825	0.161516	0.392601	0	0.492875	0.632456	0.948683
76	Panama	88	0.661619	2.73311	0	1	0	4	0.167957	0.313949	0	0.186186	0.762222	0.948683
77	Paraguay	89	1.44133	1.47414	0	1	0	4	0.373762	0.424483	0	0.114957	0.632456	0.948683
78	Pakistan	90	1.5176	1.58796	0	1	0	4	0.352699	0.411916	0	0.161352	0.632456	0.948683
79	Papua New Guinea	91	0	6	0	1	0	4	0	1	0	1	0.632456	0.948683
80	Peru	92	0	6	0.517853	1	0	4	0.328999	0.429416	0	0.234791	0.632456	0.948683
81	Philippines	93	0	6	0.806942	1	0	4	0.209742	0.272845	0	0.167535	0.632456	0.948683
82	Poland	94	0	6	0	1	0	4	0	1	0	1	0.632456	0.948683
83	Portugal	95	2.61495	3.15889	0.106115	1	0	0.896895	0.0255536	0.274446	0	0.305898	0.632456	0.581377
84	Qatar	96	1.7444	1.90196	0.385654	0.754429	0	0.472597	0.327711	0.350727	0	0.142086	0.632456	0.557286
85	Rwanda	99	0	6	0.981991	1	0	4	0	0.341418	0	0.313271	0.632456	0.948683
86	Saudi Arabia	100	0	6	0	1	0	4	0.261819	0.443119	0	0.36393	0.646972	0.948683
87	Senegal	101	1.66142	2.25108	0	1	0	1.07654	0.0767847	1	0	0.438255	0.632456	0.948683
88	Singapore	103	0	6	0	1	0	4	0	0.332434	0	0.742823	0.632456	0.629937
89	South Africa	106	1.9672	2.31353	0	1	0	4	0.310094	0.549465	0	0.175871	0.632456	0.637648
90	South Korea	107	1.52748	1.79091	0	0.593937	0	4	0.101765	0.206523	0	0.307173	0.632456	0.948683
91	Spain	108	4.75541	5.44458	0.643565	0.908825	0	4	0.239316	0.557293	0	0.671682	0.632456	0.733164
92	Sri Lanka	109	0	6	0.96173	1	0	4	0.332308	0.867692	0	0.188193	0.632456	0.875104
93	Switzerland	111	6.08874	6	0.672163	1	0	1.00855	0.341686	0.506809	0	1	0.632456	0.861829
94	Thailand	112	0.754609	2.49919	0	1	0	4	0.077742	0.222258	0	0.147806	0.632456	0.948683
95	Taiwan	113	15.2183	6	0.977079	1	0	0.121689	0	0.330727	0	0.148775	0.632456	0.948683
96	Trinidad and Tobago	116	2.42761	2.57007	0.397035	0.632649	0	0.347295	0.204081	0.442005	0	0.158561	0.632456	0.948683
97	Turkey	117	2.15043	2.2601	0.809633	1	0.0832784	0.399027	0.324382	0.34456	0	0.122701	0.7587	0.948683
98	Uganda	118	0	6	0.985134	1	0	4	0.216264	0.551373	0	0.134524	0.632456	0.948683
99	United Kingdom	120	4.08408	4.69441	0.745127	1	0	0.439963	0.122408	0.308622	0	0.355834	0.632456	0.480044
100	United States	121	8.06846	6	0.716729	1	0	0.640203	0.120038	0.438201	0	0.55724	0.632456	0.948683
101	Uruguay	122	0	6	0	1	0	4	0.191007	0.234914	0	0.135313	0.632456	0.620763
102	Venezuela	123	0	6	0	1	0	4	0.270557	0.352486	0	0.217003	0.632456	0.948683
103	Vietnam	124	1.95699	2.23668	0.146981	1	0	1.63684	0	0.844965	0	0.140324	0.632456	0.948683
104	Yemen	125	1.57501	1.63328	0.08647	1	0	4	0.314066	0.367161	0.0992494	0.222499	0.632456	0.948683
105	Zambia	126	34.1129	6	0.987505	1	0	0.0747033	0.370443	0.829556	0	0.236986	0.632456	0.948683
106	Zimbabwe	127	2.05494	2.18425	0.161766	1	0	4	0	0.304784	0	0.205932	0.632456	0.948683
