# Supplementary material for: Dynamical regulations on mobility and vaccinations for controlling COVID-19 spread
Source: Sci Rep. 2022 Mar 3;12:3554. doi: 10.1038/s41598-022-07371-5 (PMC8894369; doi:10.1038/s41598-022-07371-5)
Supplement: Supplementary file 3 — Supplementary Information 2. [file 41598_2022_7371_MOESM3_ESM.xlsx]

## Sheet: Mean
Dynamical regulations on mobility and vaccinations for controlling COVID-19 spread
IFR (Infection Fatality Rate %):
ID	Country	Case No.	IFR %
1	Afganistan	1	3.12536
2	American Bermuda	2	0.266719
3	Angola	3	1.02154
4	Argentina	4	0.431569
5	Australia	5	0.0548844
6	Austria	6	0.270541
7	Bahamas	7	0.37939
8	Bahrain	8	0.106305
9	Belgium	12	0.223384
10	Belize	13	0.136733
11	Bolivia	16	0.973132
12	Botswana	17	0.397417
13	Brazil	18	0.687525
14	Canada	20	0.165451
15	Cambodia	21	0.696676
16	Cape Verde	22	0.226797
17	Côte de Ivoire	23	0.304599
18	Chilei	24	0.371203
19	Colombia	25	0.423354
20	Costa Rica	26	0.352876
21	Czechia	28	0.723842
22	Denmark	29	0.0385388
23	Dominican Republic	30	0.170835
24	Ecuador	31	0.891433
25	El Salvador	33	0.830165
26	Fiji	35	0.0990109
27	Finland	36	0.0786077
28	France	37	0.219114
29	Gabon	38	0.146963
30	Georgia	39	0.407122
31	Germany	40	0.388204
32	Ghana	41	0.244381
33	Greece	42	0.200763
34	Guatemala	43	0.335791
35	Haiti	44	1.06798
36	Honduras	45	0.893703
37	Hong Kong	46	0.0596145
38	Hungary	47	1.42073
39	Ice Land	48	0.000363054
40	India	49	0.370557
41	Indoneasia	50	0.524839
42	Iraq	51	0.174319
43	Laos	52	0.04
44	Israel	53	0.0754741
45	Italy	54	0.537002
46	Jamaica	55	0.606169
47	Japan	56	0.0470546
48	Jordan	57	0.514214
49	Kazakastan	58	0.225864
50	Kenya	59	0.668756
51	Kuwait	61	0.148168
52	Laos	62	0.0522572
53	Lebanon	64	0.173132
54	Libya	65	0.136864
55	Lithuania	66	0.342868
56	Luxembourg	67	0.112501
57	Malaysia	68	0.225934
58	Mali	69	0.992935
59	Malta	70	0.0967775
60	Mauritius	71	0.0237581
61	Mexico	72	0.536436
62	Mongolia	74	0.145668
63	Morocco	75	0.159378
64	Mozambique	76	0.636734
65	Myanmar	77	2.08016
66	Namibia	78	0.457638
67	Nepal	79	0.648324
68	Netherlands	80	0.0605933
69	New Zealand	81	0.0179751
70	Nicaragua	82	0.107864
71	Niger	83	0.174913
72	Nigeria	84	0.269283
73	North Macedonia	85	1.18659
74	Norway	86	0.0721652
75	Oman	87	0.358983
76	Panama	88	0.172809
77	Paraguay	89	1.20753
78	Pakistan	90	0.631589
79	Papua New Guinea	91	0.261894
80	Peru	92	2.48615
81	Philippines	93	0.331082
82	Poland	94	0.941478
83	Portugal	95	0.0562171
84	Qatar	96	0.190494
85	Rwanda	99	0.177365
86	Saudi Arabia	100	0.30658
87	Senegal	101	0.997301
88	Singapore	103	0.0422001
89	South Africa	106	0.764845
90	South Korea	107	0.0495736
91	Spain	108	0.124406
92	Sri Lanka	109	1.29042
93	Switzerland	111	0.101464
94	Thailand	112	0.16651
95	Taiwan	113	0.562656
96	Trinidad and Tobago	116	0.788896
97	Turkey	117	0.205474
98	Uganda	118	0.925815
99	United Kingdom	120	0.0478871
100	United States	121	0.207664
101	Uruguay	122	0.313442
102	Venezuela	123	0.324683
103	Vietnam	124	0.414223
104	Yemen	125	4.57232
105	Zambia	126	0.874712
106	Zimbabwe	127	0.402403
		MEAN:	0.488442
		STDEV:	0.63652
		CI	0.121173
		UP 95%	0.609615
		LW 95%	0.367269
